# Supplementary material for: Maintenance of specificity in sympatric host-specific fig/wasp pollination mutualisms
Source: PeerJ. 2022 Aug 11;10:e13897. doi: 10.7717/peerj.13897 (PMC9375967; doi:10.7717/peerj.13897)
Supplement: Supplemental Information 4 [file peerj-10-13897-s004.r]

setwd("E:/")
getwd()

vocsa<-read.csv("E:/vocsa.csv",header = TRUE)

View(vocsa)

vocsag<- read.csv("E:/vocsag.csv")

View(vocsag)


library(vegan)

adonis(vocsa~ Group,data = vocsag,permutations = 999,method="bray")->ad1
adonis(formula=vocsa~Group,data=vocsag,permutations=999)
pairwise.adonis <-function(x,factors, sim.method, p.adjust.m)
  
{
  
  library(vegan)
  
  co = as.matrix(combn(unique(factors),2))
  
  pairs = c()
  
  F.Model =c()
  
  R2 = c()
  
  p.value = c()
  
  
  
  for(elem in 1:ncol(co)){
    
    ad = adonis(x[factors %in%c(as.character(co[1,elem]),as.character(co[2,elem])),] ~
                  
                  factors[factors %in%c(as.character(co[1,elem]),as.character(co[2,elem]))] , method =sim.method);
    
    pairs =c(pairs,paste(co[1,elem],'vs',co[2,elem]));
    
    F.Model =c(F.Model,ad$aov.tab[1,4]);
    
    R2 = c(R2,ad$aov.tab[1,5]);
    
    p.value = c(p.value,ad$aov.tab[1,6])
    
  }
  
  p.adjusted =p.adjust(p.value,method=p.adjust.m)
  
  pairw.res = data.frame(pairs,F.Model,R2,p.value,p.adjusted)
  
  return(pairw.res)
  
}
pairwise.adonis(vocsa, vocsag$Group, sim.method="bray", p.adjust.m= "bonferroni")
